# Supplementary material for: TLR2 and TLR4 Are Expressed in Epiretinal Membranes: Possible Links with Vitreous Levels of Complement Fragments and DAMP-Related Proteins
Source: Int J Mol Sci. 2024 Jul 15;25(14):7732. doi: 10.3390/ijms25147732 (PMC11276880; doi:10.3390/ijms25147732)
Supplement: Supplementary file 1 [file ijms-25-07732-s001.zip]

Archive with 1 entries (1 files):
- ijms-3050682-supplementary.pdf
